# Supplementary material for: Antibiotic Prophylaxis in Laparoscopic Cholecystectomy: A Randomized Controlled Trial
Source: PLoS One. 2014 Sep 5;9(9):e106702. doi: 10.1371/journal.pone.0106702 (PMC4156368; doi:10.1371/journal.pone.0106702)
Supplement: Table S1 — All data of the trial participants. (XLSX) [file pone.0106702.s001.xlsx]

## Sheet: Sheet1
Table S3 All data of the trial participants
Surgery	Group	Gender	Age	Diagnosis of complication	Medical cost	Cost for antibiotics	Hospital stay	Gall stone	History of uppr abdominal surgery	Diabetes mellitus	Op time	Bile spillage
Laparoscopy	AB	Ｍ	67	non	102641	2391	5	yes	no	no	133	no
Laparoscopy	AB	Ｆ	49	non	102641	2391	5	yes	no	no	115	yes
Laparoscopy	AB	Ｆ	61	non	102641	2391	5	yes	no	no	86	no
Laparoscopy	AB	Ｆ	32	non	62541	2391	3	yes	no	no	98	no
Laparoscopy	AB	Ｍ	64	non	82591	2391	4	yes	no	yes	100	no
Laparoscopy	AB	Ｆ	70	non	62541	2391	3	yes	no	no	84	no
Laparoscopy	AB	Ｍ	56	non	122691	2391	6	yes	no	no	116	no
Laparoscopy	AB	Ｍ	52	non	62541	2391	3	yes	no	no	93	no
Laparoscopy	AB	Ｆ	36	non	42491	2391	2	yes	no	no	118	no
Laparoscopy	AB	Ｍ	71	non	122691	2391	6	yes	no	no	79	no
Laparoscopy	AB	Ｆ	65	non	62541	2391	3	yes	no	yes	100	no
Laparoscopy	AB	Ｆ	34	non	102641	2391	5	yes	no	no	96	no
Laparoscopy	AB	Ｍ	58	non	122691	2391	6	yes	no	no	86	no
Laparoscopy	AB	Ｆ	52	non	62541	2391	3	yes	no	no	74	no
Laparoscopy	AB	Ｆ	61	non	142741	2391	7	yes	no	no	131	no
Laparoscopy	AB	Ｆ	63	non	102641	2391	5	yes	no	no	85	yes
Laparoscopy	AB	Ｍ	68	non	102641	2391	5	yes	no	yes	80	yes
Laparoscopy	AB	Ｆ	49	non	62541	2391	3	yes	no	no	79	no
Laparoscopy	AB	Ｍ	46	non	42491	2391	2	yes	no	no	55	no
Laparoscopy	AB	Ｆ	59	non	42491	2391	2	yes	no	no	90	no
Laparoscopy	AB	Ｍ	60	non	102641	2391	5	yes	no	no	109	no
Laparoscopy	AB	Ｍ	60	non	82591	2391	4	yes	no	no	60	yes
Laparoscopy	AB	Ｆ	68	non	122691	2391	6	yes	no	no	103	no
Laparoscopy	AB	Ｆ	35	non	42491	2391	2	yes	no	no	52	no
Laparoscopy	AB	Ｍ	70	non	82591	2391	4	yes	no	no	59	yes
Laparoscopy	AB	Ｍ	77	non	102641	2391	5	yes	no	yes	110	yes
Laparoscopy	AB	Ｍ	56	non	62541	2391	3	yes	no	no	74	no
Laparoscopy	AB	Ｍ	38	non	122691	2391	6	yes	no	no	104	no
Laparoscopy	AB	Ｍ	49	non	102641	2391	5	yes	no	no	109	no
Laparoscopy	AB	Ｆ	57	non	42491	2391	2	yes	no	no	38	no
Laparoscopy	AB	Ｆ	59	non	102641	2391	5	yes	no	no	62	no
Laparoscopy	AB	Ｆ	72	non	82591	2391	4	yes	no	no	126	yes
Laparoscopy	AB	Ｍ	63	non	102641	2391	5	yes	no	yes	121	no
Laparoscopy	AB	Ｍ	36	non	102641	2391	5	yes	no	no	104	yes
Laparoscopy	AB	Ｍ	37	non	102641	2391	5	no	no	no	52	no
Laparoscopy	AB	Ｆ	53	non	122691	2391	6	yes	no	no	115	no
Laparoscopy	AB	Ｍ	37	non	42491	2391	2	yes	no	no	121	no
Laparoscopy	AB	Ｆ	59	non	82591	2391	4	yes	no	no	66	no
Laparoscopy	AB	Ｍ	73	non	82591	2391	4	yes	no	yes	80	no
Laparoscopy	AB	Ｍ	55	non	82591	2391	4	yes	no	no	85	no
Laparoscopy	AB	Ｍ	59	non	82591	2391	4	yes	no	no	72	no
Laparoscopy	AB	Ｆ	45	non	82591	2391	4	yes	no	no	125	no
Laparoscopy	AB	Ｆ	58	non	102641	2391	5	yes	no	no	168	no
Laparoscopy	AB	Ｍ	50	non	162791	2391	8	yes	no	no	97	no
Laparoscopy	AB	Ｍ	28	non	102641	2391	5	yes	no	no	89	no
Laparoscopy	AB	Ｆ	71	non	102641	2391	5	yes	no	no	52	no
Laparoscopy	AB	Ｆ	40	non	102641	2391	5	yes	no	no	77	no
Laparoscopy	AB	Ｍ	79	non	62541	2391	3	yes	yes	no	87	no
Laparoscopy	AB	Ｍ	39	non	102641	2391	5	yes	no	no	72	no
Laparoscopy	AB	Ｆ	58	non	102641	2391	5	yes	no	no	61	no
Laparoscopy	AB	Ｆ	61	non	122691	2391	6	yes	no	no	89	no
Laparoscopy	AB	Ｆ	51	non	102641	2391	5	no	no	no	60	no
Laparoscopy	AB	Ｆ	62	non	102641	2391	5	yes	no	no	62	no
Laparoscopy	AB	Ｆ	63	non	102641	2391	5	yes	no	no	136	yes
Laparoscopy	AB	Ｍ	67	non	82591	2391	4	yes	no	no	90	no
Laparoscopy	AB	Ｍ	64	non	102641	2391	5	yes	no	no	127	no
Laparoscopy	AB	Ｆ	40	non	82591	2391	4	yes	no	no	66	no
Laparoscopy	AB	Ｍ	77	non	82591	2391	4	yes	no	no	53	no
Laparoscopy	AB	Ｆ	59	non	82591	2391	4	yes	no	no	76	no
Laparoscopy	AB	Ｆ	40	non	102641	2391	5	yes	no	no	32	no
Laparoscopy	AB	Ｍ	46	non	62541	2391	3	yes	no	no	82	yes
Laparoscopy	AB	Ｆ	44	non	102641	2391	5	yes	no	no	55	no
Laparoscopy	AB	Ｍ	40	non	62541	2391	3	yes	no	no	48	no
Laparoscopy	AB	Ｍ	37	non	102641	2391	5	yes	no	no	91	yes
Laparoscopy	AB	Ｍ	40	non	22441	2391	1	yes	no	no	43	no
Laparoscopy	AB	Ｆ	78	non	102641	2391	5	yes	no	no	82	yes
Laparoscopy	AB	Ｍ	59	non	82591	2391	4	yes	no	no	58	no
Laparoscopy	AB	Ｆ	70	non	62541	2391	3	yes	no	no	117	yes
Laparoscopy	AB	Ｍ	54	non	102641	2391	5	yes	no	no	62	no
Laparoscopy	AB	Ｆ	62	non	82591	2391	4	yes	no	no	47	no
Laparoscopy	AB	Ｆ	84	non	102641	2391	5	yes	no	no	96	yes
Laparoscopy	AB	Ｍ	79	non	122691	2391	6	yes	no	no	142	yes
Laparoscopy	AB	Ｍ	59	non	62541	2391	3	yes	no	no	63	yes
Laparoscopy	AB	Ｆ	67	non	102641	2391	5	yes	no	no	60	no
Laparoscopy	AB	Ｆ	73	non	82591	2391	4	yes	no	yes	104	yes
Laparoscopy	AB	Ｍ	41	non	122691	2391	6	no	no	no	61	no
Laparoscopy	AB	Ｍ	41	non	102641	2391	5	no	no	no	59	no
Laparoscopy	AB	Ｆ	76	non	82591	2391	4	yes	no	no	66	no
Laparoscopy	AB	Ｍ	55	non	102641	2391	5	yes	no	no	109	no
Laparoscopy	AB	Ｍ	66	non	102641	2391	5	yes	no	no	64	no
Laparoscopy	AB	Ｍ	65	non	62541	2391	3	yes	yes	yes	92	yes
Laparoscopy	AB	Ｍ	71	non	122691	2391	6	yes	no	no	74	yes
Laparoscopy	AB	Ｆ	57	non	122691	2391	6	yes	no	no	61	no
Laparoscopy	AB	Ｍ	36	non	82591	2391	4	yes	no	no	98	no
Laparoscopy	AB	Ｍ	43	non	102641	2391	5	yes	no	no	85	no
Laparoscopy	AB	Ｍ	80	non	82591	2391	4	yes	no	yes	172	yes
Laparoscopy	AB	Ｆ	72	non	122691	2391	6	yes	no	yes	151	yes
Laparoscopy	AB	Ｍ	63	non	82591	2391	4	yes	no	no	46	no
Laparoscopy	AB	Ｆ	59	non	142741	2391	7	yes	no	no	60	no
Laparoscopy	AB	Ｍ	65	non	102641	2391	5	yes	no	no	87	yes
Laparoscopy	AB	Ｆ	57	non	102641	2391	5	yes	no	no	53	no
Laparoscopy	AB	Ｍ	51	non	102641	2391	5	yes	no	no	59	no
Laparoscopy	AB	Ｍ	44	non	62541	2391	3	yes	no	no	79	no
Laparoscopy	AB	Ｆ	54	non	62541	2391	3	yes	no	no	107	yes
Laparoscopy	AB	Ｍ	74	non	42491	2391	2	yes	no	no	56	no
Laparoscopy	AB	Ｍ	57	non	42491	2391	2	yes	no	no	67	no
Laparoscopy	AB	Ｆ	57	non	82591	2391	4	yes	no	no	58	no
Laparoscopy	AB	Ｆ	64	non	102641	2391	5	yes	no	no	76	yes
Laparoscopy	AB	Ｆ	48	non	42491	2391	2	yes	no	no	109	yes
Laparoscopy	AB	Ｍ	47	non	82591	2391	4	no	no	no	56	no
Laparoscopy	AB	Ｆ	60	non	62541	2391	3	yes	no	no	45	no
Laparoscopy	AB	Ｆ	40	non	82591	2391	4	no	no	no	61	no
Laparoscopy	AB	Ｆ	71	non	62541	2391	3	yes	no	no	59	no
Laparoscopy	AB	Ｆ	54	non	102641	2391	5	yes	no	no	75	no
Laparoscopy	AB	Ｆ	69	non	82591	2391	4	yes	no	no	191	no
Laparoscopy	AB	Ｆ	37	non	82591	2391	4	yes	no	no	58	no
Laparoscopy	AB	Ｆ	80	non	62541	2391	3	yes	no	no	124	yes
Laparoscopy	AB	Ｆ	77	non	42491	2391	2	yes	no	no	64	no
Laparoscopy	AB	Ｆ	65	non	42491	2391	2	yes	no	no	66	yes
Laparoscopy	AB	Ｆ	33	non	42491	2391	2	yes	no	no	83	yes
Laparoscopy	AB	Ｍ	46	non	102641	2391	5	yes	yes	no	75	no
Laparoscopy	AB	Ｆ	58	non	102641	2391	5	yes	no	no	65	no
Laparoscopy	AB	Ｆ	60	non	102641	2391	5	yes	no	no	71	no
Laparoscopy	AB	Ｆ	69	non	82591	2391	4	yes	no	no	59	no
Laparoscopy	AB	Ｆ	51	non	82591	2391	4	yes	no	no	58	no
Laparoscopy	AB	Ｆ	57	non	102641	2391	5	yes	no	yes	86	no
Laparoscopy	AB	Ｆ	65	non	102641	2391	5	yes	no	no	78	no
Laparoscopy	AB	Ｆ	67	non	42491	2391	2	yes	no	no	39	yes
Laparoscopy	AB	Ｍ	33	non	122691	2391	6	no	no	no	76	no
Laparoscopy	AB	Ｍ	59	non	102641	2391	5	yes	no	no	60	no
Laparoscopy	AB	Ｆ	59	non	182841	2391	9	yes	no	no	75	no
Laparoscopy	AB	Ｍ	54	non	102641	2391	5	yes	no	no	120	yes
Laparoscopy	AB	Ｆ	62	non	102641	2391	5	yes	no	no	73	no
Laparoscopy	AB	Ｍ	61	non	62541	2391	3	yes	no	no	59	no
Laparoscopy	AB	Ｍ	56	non	42491	2391	2	yes	no	no	64	yes
Laparoscopy	AB	Ｍ	64	non	102641	2391	5	yes	no	no	71	no
Laparoscopy	AB	Ｍ	52	non	142741	2391	7	yes	no	no	60	no
Laparoscopy	AB	Ｍ	74	non	82591	2391	4	yes	yes	no	55	yes
Laparoscopy	AB	Ｆ	66	non	82591	2391	4	no	no	no	41	no
Laparoscopy	AB	Ｍ	40	non	102641	2391	5	yes	no	no	78	yes
Laparoscopy	AB	Ｆ	78	non	122691	2391	6	yes	no	no	33	no
Laparoscopy	AB	Ｍ	34	non	82591	2391	4	no	no	no	50	no
Laparoscopy	AB	Ｍ	67	non	102641	2391	5	yes	no	no	40	no
Laparoscopy	AB	Ｆ	70	non	122691	2391	6	yes	no	no	75	no
Laparoscopy	AB	Ｆ	63	non	102641	2391	5	yes	no	no	300	no
Laparoscopy	AB	Ｆ	55	non	102641	2391	5	yes	no	no	80	yes
Laparoscopy	AB	Ｍ	59	non	82591	2391	4	yes	no	no	75	yes
Laparoscopy	AB	Ｍ	53	non	62541	2391	3	no	no	no	55	no
Laparoscopy	AB	Ｍ	59	non	142741	2391	7	no	yes	no	165	no
Laparoscopy	AB	Ｆ	78	non	122691	2391	6	yes	no	no	80	yes
Laparoscopy	AB	Ｍ	65	non	122691	2391	6	yes	no	no	60	no
Laparoscopy	AB	Ｆ	63	non	62541	2391	3	yes	no	no	114	yes
Laparoscopy	AB	Ｆ	43	non	82591	2391	4	yes	no	no	79	yes
Laparoscopy	AB	Ｆ	61	non	82591	2391	4	yes	no	no	65	yes
Laparoscopy	AB	F	59	non	62541	2391	3	yes	no	no	65	yes
Laparoscopy	AB	M	43	non	82591	2391	4	yes	no	no	160	yes
Laparoscopy	AB	M	74	non	122691	2391	6	yes	no	yes	66	yes
Laparoscopy	AB	M	40	non	62541	2391	3	yes	no	no	40	no
Laparoscopy	AB	M	63	non	62541	2391	3	yes	no	no	37	no
Laparoscopy	AB	M	70	non	42491	2391	2	yes	no	no	45	no
Laparoscopy	AB	Ｍ	65	non	42491	2391	2	no	no	no	48	no
Laparoscopy	AB	Ｍ	42	non	62541	2391	3	no	no	no	50	no
Laparoscopy	AB	F	41	non	62541	2391	3	yes	no	no	50	yes
Laparoscopy	AB	F	37	non	82591	2391	4	yes	yes	no	165	no
Laparoscopy	AB	M	54	non	62541	2391	3	yes	no	no	59	no
Laparoscopy	AB	F	59	non	82591	2391	4	yes	no	no	55	no
Laparoscopy	AB	M	68	non	82591	2391	4	yes	no	no	53	no
Laparoscopy	AB	M	77	non	102641	2391	5	yes	no	no	56	no
Laparoscopy	AB	Ｍ	66	non	62541	2391	3	yes	no	no	52	no
Laparoscopy	AB	Ｍ	60	non	62541	2391	3	yes	no	yes	82	no
Laparoscopy	AB	F	43	non	62541	2391	3	yes	no	no	52	no
Laparoscopy	AB	F	61	non	62541	2391	3	yes	no	yes	84	yes
Laparoscopy	AB	F	62	non	164385	4782	8	yes	no	no	57	no
Laparoscopy	AB	M	58	non	62541	2391	3	yes	no	no	71	no
Laparoscopy	AB	F	65	non	62541	2391	3	yes	no	no	63	no
Laparoscopy	AB	M	60	non	62541	2391	3	yes	no	no	59	no
Laparoscopy	AB	M	76	non	102641	2391	5	yes	no	no	37	no
Laparoscopy	AB	M	43	non	82591	2391	4	yes	no	no	61	no
Laparoscopy	AB	M	68	non	62541	2391	3	yes	no	no	61	yes
Laparoscopy	AB	F	21	non	42491	2391	2	yes	no	no	66	no
Laparoscopy	AB	M	77	non	42491	2391	2	yes	no	yes	58	yes
Laparoscopy	AB	M	38	non	60947	797	3	yes	no	no	40	no
Laparoscopy	AB	M	52	non	82591	2391	4	no	no	no	37	no
Laparoscopy	AB	F	52	non	62541	2391	3	yes	no	no	45	no
Laparoscopy	AB	F	64	non	62541	2391	3	yes	no	no	109	no
Laparoscopy	AB	M	69	non	62541	2391	3	yes	no	no	47	no
Laparoscopy	AB	M	75	non	142741	2391	7	yes	no	no	42	no
Laparoscopy	AB	F	62	non	62541	2391	3	yes	no	yes	38	no
Laparoscopy	AB	M	73	non	62541	2391	3	no	no	no	65	no
Laparoscopy	AB	F	77	non	62541	2391	3	no	no	no	37	no
Laparoscopy	AB	M	59	non	62541	2391	3	yes	no	no	38	no
Laparoscopy	AB	M	64	non	42491	2391	2	no	no	no	62	yes
Laparoscopy	AB	M	64	non	82591	2391	4	no	no	no	24	no
Laparoscopy	AB	F	61	non	62541	2391	3	yes	no	no	81	no
Laparoscopy	AB	F	63	non	42491	2391	2	yes	no	yes	49	no
Laparoscopy	AB	M	34	non	42491	2391	2	no	no	no	43	no
Laparoscopy	AB	M	72	non	102641	2391	5	yes	no	no	124	yes
Laparoscopy	AB	F	76	non	62541	2391	3	yes	no	no	43	no
Laparoscopy	AB	M	82	non	102641	2391	5	yes	yes	no	93	yes
Laparoscopy	AB	M	64	non	62541	2391	3	yes	no	no	61	no
Laparoscopy	AB	M	67	non	82591	2391	4	yes	no	yes	36	no
Laparoscopy	AB	M	63	non	62541	2391	3	yes	no	yes	50	no
Laparoscopy	AB	F	61	non	82591	2391	4	yes	no	no	32	no
Laparoscopy	AB	F	71	non	82591	2391	4	yes	no	no	58	no
Laparoscopy	AB	M	41	non	102641	2391	5	yes	no	no	40	no
Laparoscopy	AB	F	59	non	222941	2391	11	yes	no	no	60	no
Laparoscopy	AB	M	76	non	122691	2391	6	yes	no	no	73	yes
Laparoscopy	AB	M	75	non	102641	2391	5	yes	no	no	53	no
Laparoscopy	AB	F	72	non	82591	2391	4	yes	no	no	81	no
Laparoscopy	AB	M	64	non	62541	2391	3	no	no	no	57	no
Laparoscopy	AB	F	62	non	62541	2391	3	yes	no	no	62	no
Laparoscopy	AB	M	72	non	62541	2391	3	yes	no	no	34	no
Laparoscopy	AB	F	65	non	62541	2391	3	yes	no	no	54	yes
Laparoscopy	AB	M	57	non	62541	2391	3	no	no	no	42	no
Laparoscopy	AB	M	41	non	82591	2391	4	yes	yes	no	138	yes
Laparoscopy	AB	F	74	non	62541	2391	3	yes	no	no	65	yes
Laparoscopy	AB	F	66	non	82591	2391	4	yes	no	yes	40	no
Laparoscopy	AB	F	51	non	62541	2391	3	yes	no	no	34	no
Laparoscopy	AB	M	49	non	62541	2391	3	no	no	no	52	no
Laparoscopy	AB	F	35	non	62541	2391	3	no	no	no	50	no
Laparoscopy	AB	F	54	non	42491	2391	2	yes	no	no	72	no
Laparoscopy	AB	F	68	non	82591	2391	4	yes	no	no	60	no
Laparoscopy	AB	F	55	non	42491	2391	2	no	no	no	65	no
Laparoscopy	AB	F	73	non	42491	2391	2	yes	no	yes	63	no
Laparoscopy	AB	M	79	non	82591	2391	4	yes	no	no	54	yes
Laparoscopy	AB	F	58	non	82591	2391	4	yes	no	no	28	no
Laparoscopy	AB	M	68	non	62541	2391	3	yes	no	no	44	no
Laparoscopy	AB	M	59	non	62541	2391	3	yes	yes	no	101	yes
Laparoscopy	AB	F	62	non	62541	2391	3	yes	no	no	68	yes
Laparoscopy	AB	M	59	non	42491	2391	2	yes	no	no	40	no
Laparoscopy	AB	F	53	non	62541	2391	3	yes	no	no	41	no
Laparoscopy	AB	M	41	non	62541	2391	3	yes	no	no	51	no
Laparoscopy	AB	M	72	non	102641	2391	5	no	no	yes	55	no
Laparoscopy	AB	M	70	non	62541	2391	3	yes	no	no	58	yes
Laparoscopy	AB	M	59	non	62541	2391	3	yes	no	no	52	no
Laparoscopy	AB	F	51	non	62541	2391	3	yes	no	no	55	no
Laparoscopy	AB	F	61	non	82591	2391	4	yes	no	no	82	yes
Laparoscopy	AB	F	58	non	82591	2391	4	yes	no	no	51	yes
Laparoscopy	AB	F	50	non	62541	2391	3	yes	no	no	52	no
Laparoscopy	AB	M	71	non	62541	2391	3	yes	no	no	51	no
Laparoscopy	AB	M	59	non	62541	2391	3	yes	no	no	46	yes
Laparoscopy	AB	M	54	non	62541	2391	3	yes	no	no	45	no
Laparoscopy	AB	M	55	non	62541	2391	3	no	no	yes	122	yes
Laparoscopy	AB	F	72	non	102641	2391	5	yes	no	no	124	yes
Laparoscopy	AB	M	53	non	62541	2391	3	no	no	no	47	no
Laparoscopy	AB	F	59	non	62541	2391	3	yes	no	no	84	yes
Laparoscopy	AB	F	44	non	82591	2391	4	yes	no	no	68	no
Laparoscopy	AB	M	46	non	62541	2391	3	yes	no	no	47	no
Laparoscopy	AB	M	68	non	42491	2391	2	yes	no	no	45	no
Laparoscopy	AB	F	71	non	62541	2391	3	yes	yes	no	103	yes
Laparoscopy	AB	F	65	non	122691	2391	6	yes	no	no	85	no
Laparoscopy	AB	F	60	non	62541	2391	3	yes	no	no	60	no
Laparoscopy	AB	M	56	non	82591	2391	4	yes	no	no	107	yes
Laparoscopy	AB	M	65	non	62541	2391	3	no	no	no	45	no
Laparoscopy	AB	F	48	non	62541	2391	3	yes	no	no	45	no
Laparoscopy	AB	F	61	non	62541	2391	3	no	no	no	58	no
Laparoscopy	AB	F	77	non	62541	2391	3	no	no	no	59	no
Laparoscopy	AB	M	49	non	62541	2391	3	yes	no	no	38	no
Laparoscopy	AB	F	54	non	62541	2391	3	yes	no	no	73	no
Laparoscopy	AB	F	42	non	62541	2391	3	no	no	no	63	no
Laparoscopy	AB	F	60	non	62541	2391	3	yes	no	no	68	no
Laparoscopy	AB	M	67	non	62541	2391	3	yes	no	no	93	no
Laparoscopy	AB	F	61	non	82591	2391	4	yes	no	no	52	no
Laparoscopy	AB	M	40	non	62541	2391	3	yes	no	no	44	yes
Laparoscopy	AB	F	27	non	62541	2391	3	yes	no	no	100	no
Laparoscopy	AB	M	73	non	82591	2391	4	yes	yes	no	82	yes
Laparoscopy	AB	F	38	non	42491	2391	2	yes	no	no	73	no
Laparoscopy	AB	M	62	non	102641	2391	5	yes	yes	no	137	no
Laparoscopy	AB	F	58	non	62541	2391	3	yes	no	no	83	no
Laparoscopy	AB	M	52	non	122691	2391	6	yes	no	no	62	no
Laparoscopy	AB	M	55	non	62541	2391	3	no	no	no	45	no
Laparoscopy	AB	F	66	non	62541	2391	3	yes	no	no	68	no
Laparoscopy	AB	M	52	non	62541	2391	3	yes	no	no	43	no
Laparoscopy	AB	F	62	non	82591	2391	4	yes	no	no	82	no
Laparoscopy	AB	F	55	non	60947	797	3	yes	no	no	59	no
Laparoscopy	AB	F	36	non	62541	2391	3	yes	no	no	105	no
Laparoscopy	AB	F	69	non	62541	2391	3	no	no	no	80	no
Laparoscopy	AB	F	71	non	62541	2391	3	yes	no	no	91	yes
Laparoscopy	AB	M	53	non	62541	2391	3	no	no	no	57	yes
Laparoscopy	AB	F	40	non	62541	2391	3	yes	no	no	93	no
Laparoscopy	AB	F	56	Wound infection	123620	7966	5	yes	no	no	98	no
Laparoscopy	AB	M	77	non	62541	2391	3	yes	no	no	90	no
Laparoscopy	AB	F	65	non	62541	2391	3	yes	no	no	36	no
Laparoscopy	AB	M	47	non	62541	2391	3	yes	no	no	54	no
Laparoscopy	AB	F	55	non	82591	2391	4	yes	no	no	70	no
Laparoscopy	AB	F	41	non	62541	2391	3	yes	no	no	103	no
Laparoscopy	AB	M	57	non	62541	2391	3	yes	no	no	47	no
Laparoscopy	AB	F	57	non	62541	2391	3	no	no	no	63	yes
Laparoscopy	AB	M	50	non	42491	2391	2	yes	no	no	65	no
Laparoscopy	AB	M	67	non	62541	2391	3	yes	no	no	36	no
Laparoscopy	AB	F	73	non	42491	2391	2	no	no	no	52	no
Laparoscopy	AB	M	57	non	62541	2391	3	yes	no	yes	83	no
Laparoscopy	AB	F	27	non	22441	2391	1	yes	no	no	89	no
Laparoscopy	AB	M	67	non	62541	2391	3	yes	no	no	119	yes
Laparoscopy	AB	M	38	non	42491	2391	2	yes	no	no	109	no
Laparoscopy	AB	F	63	non	62541	2391	3	yes	no	no	61	no
Laparoscopy	AB	F	45	non	22441	2391	1	yes	no	no	152	no
Laparoscopy	AB	F	41	non	62541	2391	3	yes	no	no	29	no
Laparoscopy	AB	M	81	non	62541	2391	3	yes	yes	no	120	no
Laparoscopy	AB	M	26	non	42491	2391	2	no	no	no	60	no
Laparoscopy	AB	F	69	non	42491	2391	2	yes	no	no	37	no
Laparoscopy	AB	M	61	non	42491	2391	2	yes	no	no	72	yes
Laparoscopy	AB	F	57	non	42491	2391	2	yes	no	no	54	no
Laparoscopy	AB	M	68	non	62541	2391	3	yes	no	no	62	no
Laparoscopy	AB	F	54	non	62541	2391	3	no	no	no	42	no
Laparoscopy	AB	M	68	non	62541	2391	3	yes	no	no	57	no
Laparoscopy	AB	M	68	non	42491	2391	2	yes	no	no	108	no
Laparoscopy	AB	F	53	non	62541	2391	3	yes	no	no	54	no
Laparoscopy	AB	M	41	non	42491	2391	2	yes	no	no	70	no
Laparoscopy	AB	M	71	non	42491	2391	2	yes	no	yes	72	yes
Laparoscopy	AB	F	78	non	82591	2391	4	no	no	no	63	no
Laparoscopy	AB	M	63	Wound infection	82560	3536	3	yes	no	no	97	yes
Laparoscopy	AB	F	47	non	62541	2391	3	yes	no	no	72	no
Laparoscopy	AB	M	34	non	62541	2391	3	no	no	no	57	no
Laparoscopy	AB	M	75	non	62541	2391	3	yes	no	no	71	yes
Laparoscopy	AB	F	61	non	62541	2391	3	yes	no	no	74	no
Laparoscopy	AB	F	76	non	62541	2391	3	yes	yes	no	65	no
Laparoscopy	AB	F	73	non	62541	2391	3	yes	no	no	89	no
Laparoscopy	AB	M	55	non	62541	2391	3	yes	no	no	96	yes
Laparoscopy	AB	M	59	non	62541	2391	3	no	no	no	53	no
Laparoscopy	AB	M	41	non	42491	2391	2	yes	no	no	40	no
Laparoscopy	AB	M	76	non	62541	2391	3	yes	no	no	79	no
Laparoscopy	AB	F	62	non	102641	2391	5	yes	no	no	116	no
Laparoscopy	AB	F	67	non	62541	2391	3	no	no	no	51	no
Laparoscopy	AB	F	39	non	62541	2391	3	yes	no	no	118	no
Laparoscopy	AB	M	88	non	62541	2391	3	yes	no	no	68	no
Laparoscopy	AB	F	66	non	62541	2391	3	no	no	no	25	no
Laparoscopy	AB	M	68	non	42491	2391	2	no	no	no	37	no
Laparoscopy	AB	F	37	non	62541	2391	3	no	no	no	84	yes
Laparoscopy	AB	M	77	non	62541	2391	3	yes	no	no	87	yes
Laparoscopy	AB	M	38	non	62541	2391	3	no	no	no	51	yes
Laparoscopy	AB	M	51	non	62541	2391	3	yes	no	no	59	no
Laparoscopy	AB	M	62	non	62541	2391	3	yes	yes	no	49	no
Laparoscopy	AB	M	70	non	102641	2391	5	yes	no	no	77	yes
Laparoscopy	AB	M	71	non	62541	2391	3	yes	no	no	42	no
Laparoscopy	AB	M	41	non	62541	2391	3	yes	no	no	90	yes
Laparoscopy	AB	F	73	non	62541	2391	3	yes	no	no	46	yes
Laparoscopy	AB	F	60	non	62541	2391	3	yes	no	no	43	no
Laparoscopy	AB	F	30	non	42491	2391	2	yes	no	no	110	no
Laparoscopy	AB	F	84	non	62541	2391	3	yes	no	no	66	no
Laparoscopy	AB	M	70	non	62541	2391	3	yes	no	no	104	no
Laparoscopy	AB	M	49	non	62541	2391	3	yes	no	no	40	no
Laparoscopy	AB	M	43	non	62541	2391	3	yes	no	no	68	yes
Laparoscopy	AB	M	75	Wound infection	64635	2391	3	yes	no	no	83	no
Laparoscopy	AB	F	72	non	62541	2391	3	yes	no	no	62	no
Laparoscopy	AB	M	76	FUO	66848	5825	3	yes	yes	no	130	no
Laparoscopy	AB	M	76	non	62541	2391	3	yes	no	no	54	no
Laparoscopy	AB	M	68	non	62541	2391	3	yes	no	no	68	no
Laparoscopy	AB	F	69	non	62541	2391	3	no	no	no	121	no
Laparoscopy	AB	F	67	non	62541	2391	3	yes	no	no	35	yes
Laparoscopy	AB	M	43	non	62541	2391	3	yes	no	no	47	no
Laparoscopy	AB	M	60	non	62541	2391	3	no	no	no	104	yes
Laparoscopy	AB	F	53	non	62541	2391	3	yes	no	no	65	no
Laparoscopy	AB	M	66	non	62541	2391	3	yes	no	no	61	yes
Laparoscopy	AB	F	61	non	62541	2391	3	yes	no	no	56	yes
Laparoscopy	AB	M	57	non	62541	2391	3	yes	no	no	68	no
Laparoscopy	AB	M	69	non	62541	2391	3	yes	no	no	65	no
Laparoscopy	AB	M	62	non	62541	2391	3	yes	no	no	53	no
Laparoscopy	AB	M	52	non	42491	2391	2	yes	no	no	67	no
Laparoscopy	AB	M	57	non	42491	2391	2	no	no	no	70	no
Laparoscopy	AB	M	84	non	62541	2391	3	yes	no	no	61	no
Laparoscopy	AB	F	40	non	62541	2391	3	yes	no	no	95	no
Laparoscopy	AB	M	70	non	62541	2391	3	yes	no	no	37	no
Laparoscopy	AB	M	57	non	42491	2391	2	yes	no	no	38	yes
Laparoscopy	AB	M	79	non	62541	2391	3	yes	no	no	57	no
Laparoscopy	AB	F	62	non	62541	2391	3	yes	no	no	57	no
Laparoscopy	AB	M	63	non	122691	2391	6	yes	no	no	46	no
Laparoscopy	AB	M	55	non	62541	2391	3	yes	no	no	79	no
Laparoscopy	AB	F	30	non	62541	2391	3	yes	no	no	117	yes
Laparoscopy	AB	F	69	non	102641	2391	5	no	no	no	47	no
Laparoscopy	AB	F	61	non	62541	2391	3	yes	no	no	61	no
Laparoscopy	AB	F	62	non	62541	2391	3	yes	no	no	37	no
Laparoscopy	AB	M	64	non	42491	2391	2	yes	no	no	47	yes
Laparoscopy	AB	M	63	non	62541	2391	3	yes	no	no	44	no
Laparoscopy	AB	M	56	non	82591	2391	4	yes	no	no	121	no
Laparoscopy	AB	F	61	non	62541	2391	3	yes	no	no	60	yes
Laparoscopy	AB	F	68	non	62541	2391	3	yes	no	no	61	no
Laparoscopy	AB	F	70	non	62541	2391	3	yes	no	no	83	yes
Laparoscopy	AB	M	58	non	62541	2391	3	yes	no	no	43	yes
Laparoscopy	AB	F	75	non	42491	2391	2	yes	no	no	46	no
Laparoscopy	AB	F	33	non	62541	2391	3	yes	no	no	87	no
Laparoscopy	AB	F	61	non	82591	2391	4	yes	no	no	58	no
Laparoscopy	AB	M	52	non	62541	2391	3	yes	no	no	36	no
Laparoscopy	AB	F	73	non	82591	2391	4	yes	no	no	80	no
Laparoscopy	AB	M	77	non	62541	2391	3	yes	no	no	40	no
Laparoscopy	AB	F	41	non	62541	2391	3	yes	no	no	105	no
Laparoscopy	AB	F	62	non	42491	2391	2	yes	no	no	53	no
Laparoscopy	AB	M	62	non	62541	2391	3	yes	no	no	59	no
Laparoscopy	AB	F	63	non	62541	2391	3	yes	no	no	51	no
Laparoscopy	AB	M	75	non	62541	2391	3	yes	yes	no	74	no
Laparoscopy	AB	M	64	non	62541	2391	3	no	no	no	81	no
Laparoscopy	AB	F	46	non	42491	2391	2	yes	no	no	93	no
Laparoscopy	AB	M	71	non	82591	2391	4	yes	yes	no	47	no
Laparoscopy	AB	F	72	non	82591	2391	4	yes	no	no	63	no
Laparoscopy	AB	F	64	non	62541	2391	3	yes	no	no	90	no
Laparoscopy	AB	M	57	non	62541	2391	3	yes	no	no	68	yes
Laparoscopy	AB	F	48	non	22441	2391	1	no	no	no	70	no
Laparoscopy	AB	M	67	non	62541	2391	3	yes	no	no	77	no
Laparoscopy	AB	F	80	non	82591	2391	4	yes	no	no	62	no
Laparoscopy	AB	M	68	non	102641	2391	5	yes	yes	no	136	yes
Laparoscopy	AB	M	65	non	42491	2391	2	no	no	no	68	yes
Laparoscopy	AB	M	77	non	62541	2391	3	yes	no	no	96	no
Laparoscopy	AB	F	73	non	62541	2391	3	yes	no	no	76	no
Laparoscopy	AB	M	40	non	62541	2391	3	yes	no	no	121	no
Laparoscopy	AB	M	62	non	62541	2391	3	yes	no	no	64	no
Laparoscopy	AB	F	62	Wound infection	74766	3536	3	no	no	no	94	no
Laparoscopy	AB	F	60	non	62541	2391	3	yes	no	no	68	no
Laparoscopy	AB	F	73	non	102641	2391	5	yes	no	no	72	no
Laparoscopy	AB	M	58	non	42491	2391	2	yes	no	no	74	no
Laparoscopy	AB	M	45	non	82591	2391	4	no	no	no	142	no
Laparoscopy	AB	M	80	non	62541	2391	3	yes	no	no	113	no
Laparoscopy	AB	M	38	non	82591	2391	4	yes	no	no	162	no
Laparoscopy	AB	F	55	non	82591	2391	4	yes	no	no	51	no
Laparoscopy	AB	F	55	non	42491	2391	2	yes	no	no	73	no
Laparoscopy	AB	M	39	non	62541	2391	3	yes	no	no	76	yes
Laparoscopy	AB	F	70	non	62541	2391	3	yes	no	no	49	no
Laparoscopy	AB	F	75	non	42491	2391	2	yes	no	no	47	no
Laparoscopy	AB	F	69	non	42491	2391	2	yes	no	no	58	yes
Laparoscopy	AB	F	62	non	42491	2391	2	no	no	no	36	no
Laparoscopy	AB	F	51	non	82591	2391	4	yes	no	no	72	no
Laparoscopy	AB	M	63	non	42491	2391	2	yes	no	no	49	no
Laparoscopy	AB	F	74	non	62541	2391	3	yes	no	no	51	no
Laparoscopy	AB	F	71	non	82591	2391	4	no	no	no	57	yes
Laparoscopy	AB	M	74	non	62541	2391	3	yes	no	no	54	no
Laparoscopy	AB	F	42	non	62541	2391	3	yes	no	no	77	yes
Laparoscopy	AB	F	79	non	62541	2391	3	yes	no	no	78	no
Laparoscopy	AB	M	44	non	82591	2391	4	no	no	no	136	yes
Laparoscopy	AB	F	72	non	82591	2391	4	yes	no	no	60	no
Laparoscopy	AB	M	90	non	82591	2391	4	yes	no	no	160	no
Laparoscopy	AB	M	76	non	62541	2391	3	yes	no	no	45	no
Laparoscopy	AB	M	50	non	62541	2391	3	yes	no	no	67	no
Laparoscopy	AB	M	45	non	62541	2391	3	yes	no	no	63	no
Laparoscopy	AB	M	82	non	62541	2391	3	yes	no	no	31	no
Laparoscopy	AB	M	51	non	62541	2391	3	yes	no	no	92	no
Laparoscopy	AB	F	58	non	82591	2391	4	yes	no	no	80	no
Laparoscopy	AB	M	45	non	62541	2391	3	yes	no	no	83	no
Laparoscopy	AB	F	36	non	62541	2391	3	yes	no	no	44	no
Laparoscopy	AB	F	81	non	62541	2391	3	yes	no	no	55	no
Laparoscopy	AB	M	69	non	62541	2391	3	yes	no	no	67	yes
Laparoscopy	AB	M	41	non	62541	2391	3	yes	no	no	115	no
Laparoscopy	AB	M	63	non	80997	797	4	yes	no	no	98	no
Laparoscopy	AB	F	72	non	82591	2391	4	yes	no	no	50	yes
Laparoscopy	AB	M	62	non	102641	2391	5	yes	no	no	91	yes
Laparoscopy	AB	F	70	non	62541	2391	3	yes	no	no	33	no
Laparoscopy	AB	F	37	non	62541	2391	3	yes	no	no	54	no
Laparoscopy	AB	M	80	non	62541	2391	3	yes	no	no	66	no
Laparoscopy	AB	M	76	non	122691	2391	6	yes	no	no	84	yes
Laparoscopy	AB	F	54	non	102641	2391	5	yes	no	no	73	no
Laparoscopy	AB	F	51	non	62541	2391	3	yes	no	no	50	no
Laparoscopy	AB	M	71	non	62541	2391	3	yes	no	no	44	no
Laparoscopy	AB	F	70	non	102641	2391	5	yes	no	no	56	no
Laparoscopy	AB	F	39	Respiratory infection	62541	2391	3	yes	no	no	59	no
Laparoscopy	AB	M	62	non	62541	2391	3	yes	no	no	54	yes
Laparoscopy	AB	F	71	non	62541	2391	3	yes	no	no	53	no
Laparoscopy	AB	M	76	non	62541	2391	3	yes	no	no	49	no
Laparoscopy	AB	F	63	non	62541	2391	3	yes	no	no	122	no
Laparoscopy	AB	F	50	non	42491	2391	2	yes	no	no	81	no
Laparoscopy	AB	F	33	non	62541	2391	3	yes	no	no	71	no
Laparoscopy	AB	F	80	non	62541	2391	3	yes	no	no	41	yes
Laparoscopy	AB	F	58	non	62541	2391	3	yes	no	no	63	no
Laparoscopy	AB	F	20	non	122691	2391	6	yes	no	no	160	no
Laparoscopy	AB	F	72	non	62541	2391	3	yes	no	no	54	no
Laparoscopy	AB	M	37	non	62541	2391	3	yes	no	no	60	no
Laparoscopy	AB	M	58	non	62541	2391	3	yes	no	no	56	no
Laparoscopy	AB	F	65	non	62541	2391	3	no	no	no	54	no
Laparoscopy	AB	M	68	non	62541	2391	3	yes	no	no	46	no
Laparoscopy	AB	F	62	non	62541	2391	3	yes	no	no	46	no
Laparoscopy	AB	M	27	non	62541	2391	3	no	no	no	80	no
Laparoscopy	AB	F	67	non	82591	2391	4	yes	no	no	78	no
Laparoscopy	AB	F	84	non	102641	2391	5	yes	no	no	38	no
Laparoscopy	AB	M	76	non	62541	2391	3	yes	no	no	72	no
Laparoscopy	AB	M	70	non	62541	2391	3	yes	no	no	115	yes
Laparoscopy	AB	F	64	non	62541	2391	3	yes	no	no	31	no
Laparoscopy	AB	M	42	non	62541	2391	3	yes	no	no	58	no
Laparoscopy	AB	F	41	non	122691	2391	6	yes	no	no	90	yes
Laparoscopy	AB	M	56	non	82591	2391	4	yes	no	no	43	no
Laparoscopy	AB	F	79	non	62541	2391	3	yes	no	no	54	no
Laparoscopy	AB	F	66	non	62541	2391	3	yes	no	no	50	no
Laparoscopy	AB	F	61	non	62541	2391	3	yes	no	no	71	no
Laparoscopy	AB	F	63	non	62541	2391	3	no	no	no	72	no
Laparoscopy	AB	M	40	non	62541	2391	3	no	no	no	131	no
Laparoscopy	AB	F	71	non	62541	2391	3	yes	no	no	53	no
Laparoscopy	AB	F	62	non	62541	2391	3	yes	no	no	79	no
Laparoscopy	AB	M	51	non	62541	2391	3	no	no	no	29	no
Laparoscopy	AB	F	72	non	62541	2391	3	no	no	no	43	no
Laparoscopy	AB	F	66	non	62541	2391	3	no	no	no	36	no
Laparoscopy	AB	F	29	non	62541	2391	3	yes	no	no	63	no
Laparoscopy	AB	M	81	non	62541	2391	3	yes	no	no	45	no
Laparoscopy	AB	M	65	non	62541	2391	3	yes	no	no	41	no
Laparoscopy	AB	F	72	non	62541	2391	3	yes	no	no	47	no
Laparoscopy	AB	F	67	non	62541	2391	3	yes	no	no	51	no
Laparoscopy	AB	F	74	non	62541	2391	3	yes	no	no	44	no
Laparoscopy	AB	F	63	non	62541	2391	3	yes	no	no	35	no
Laparoscopy	AB	M	64	non	62541	2391	3	yes	no	no	42	no
Laparoscopy	AB	M	58	non	62541	2391	3	yes	no	no	37	no
Laparoscopy	AB	F	83	non	62541	2391	3	yes	no	no	47	no
Laparoscopy	AB	F	55	non	62541	2391	3	yes	no	no	51	no
Laparoscopy	AB	F	66	non	62541	2391	3	yes	no	no	30	no
Laparoscopy	AB	F	40	non	62541	2391	3	yes	no	no	63	no
Laparoscopy	AB	F	34	non	62541	2391	3	yes	no	no	45	no
Laparoscopy	AB	F	55	non	62541	2391	3	yes	no	no	52	no
Laparoscopy	AB	M	83	non	62541	2391	3	no	no	no	65	no
Laparoscopy	AB	M	72	non	102641	2391	5	yes	yes	no	79	no
Laparoscopy	AB	F	57	non	62541	2391	3	yes	no	no	34	no
Laparoscopy	AB	F	77	non	62541	2391	3	yes	no	yes	86	no
Laparoscopy	AB	F	71	non	62541	2391	3	yes	no	no	48	no
Laparoscopy	AB	M	48	non	62541	2391	3	yes	no	no	45	yes
Laparoscopy	AB	M	64	non	62541	2391	3	yes	no	yes	59	yes
Laparoscopy	AB	M	61	non	62541	2391	3	yes	no	no	59	yes
Laparoscopy	AB	M	55	non	62541	2391	3	yes	no	yes	38	no
Laparoscopy	AB	F	65	non	62541	2391	3	yes	no	no	81	yes
Laparoscopy	AB	M	53	non	82591	2391	4	no	no	no	54	no
Laparoscopy	AB	F	81	non	62541	2391	3	yes	no	no	22	no
Laparoscopy	AB	F	66	non	82591	2391	4	yes	no	no	54	no
Laparoscopy	NonAB	Ｍ	64	non	80200	0	4	yes	no	no	60	yes
Laparoscopy	NonAB	Ｆ	67	non	100250	0	5	yes	no	no	106	yes
Laparoscopy	NonAB	Ｆ	58	non	60150	0	3	yes	no	no	40	no
Laparoscopy	NonAB	Ｍ	74	non	80200	0	4	yes	no	no	50	yes
Laparoscopy	NonAB	Ｆ	66	Urinary infection	313774	33074	14	yes	no	no	90	no
Laparoscopy	NonAB	Ｍ	54	non	120300	0	6	yes	no	no	124	yes
Laparoscopy	NonAB	Ｍ	52	non	100250	0	5	yes	no	no	65	no
Laparoscopy	NonAB	Ｆ	74	non	140350	0	7	yes	no	no	85	no
Laparoscopy	NonAB	Ｍ	48	non	60150	0	3	yes	no	no	65	no
Laparoscopy	NonAB	Ｆ	74	non	100250	0	5	yes	no	yes	60	yes
Laparoscopy	NonAB	Ｍ	56	non	100250	0	5	yes	no	no	63	yes
Laparoscopy	NonAB	Ｆ	61	non	60150	0	3	yes	no	no	40	no
Laparoscopy	NonAB	Ｆ	56	non	100250	0	5	yes	no	no	80	yes
Laparoscopy	NonAB	Ｆ	59	non	100250	0	5	yes	no	no	59	no
Laparoscopy	NonAB	Ｆ	59	non	120300	0	6	yes	no	no	110	yes
Laparoscopy	NonAB	Ｍ	44	non	100250	0	5	yes	no	no	60	no
Laparoscopy	NonAB	Ｆ	67	non	100250	0	5	yes	no	no	47	no
Laparoscopy	NonAB	Ｆ	59	non	100250	0	5	yes	no	no	50	no
Laparoscopy	NonAB	Ｆ	69	non	60150	0	3	yes	no	no	60	no
Laparoscopy	NonAB	Ｍ	54	non	100250	0	5	no	no	no	44	no
Laparoscopy	NonAB	Ｆ	27	non	60150	0	3	yes	no	no	72	no
Laparoscopy	NonAB	Ｍ	59	non	100250	0	5	yes	no	yes	60	no
Laparoscopy	NonAB	Ｆ	54	non	100250	0	5	yes	no	no	57	no
Laparoscopy	NonAB	Ｍ	34	non	100250	0	5	yes	no	no	51	no
Laparoscopy	NonAB	Ｆ	43	non	80200	0	4	no	no	no	42	no
Laparoscopy	NonAB	Ｍ	58	non	120300	0	6	no	no	yes	102	no
Laparoscopy	NonAB	Ｍ	74	Wound infection	106854	1145	5	yes	no	no	62	no
Laparoscopy	NonAB	Ｍ	40	non	60150	0	3	yes	no	no	65	no
Laparoscopy	NonAB	Ｆ	61	non	60150	0	3	yes	no	no	65	no
Laparoscopy	NonAB	Ｆ	63	non	100250	0	5	yes	no	no	58	no
Laparoscopy	NonAB	Ｍ	67	non	100250	0	5	yes	no	yes	90	no
Laparoscopy	NonAB	Ｍ	53	non	80200	0	4	yes	no	yes	45	no
Laparoscopy	NonAB	Ｍ	59	non	120300	0	6	yes	no	no	62	no
Laparoscopy	NonAB	Ｍ	50	non	100250	0	5	yes	no	no	82	yes
Laparoscopy	NonAB	Ｆ	60	Wound infection	86804	1145	4	yes	no	no	60	no
Laparoscopy	NonAB	Ｆ	34	FUO	125087	11412	6	yes	no	no	35	no
Laparoscopy	NonAB	Ｆ	50	non	100250	0	5	yes	no	no	56	no
Laparoscopy	NonAB	Ｆ	71	non	120300	0	6	yes	no	no	53	no
Laparoscopy	NonAB	Ｍ	62	non	60150	0	3	yes	no	yes	85	no
Laparoscopy	NonAB	Ｆ	61	non	80200	0	4	no	no	no	55	no
Laparoscopy	NonAB	Ｆ	52	non	80200	0	4	yes	no	no	74	yes
Laparoscopy	NonAB	Ｍ	45	non	80200	0	4	yes	no	no	52	no
Laparoscopy	NonAB	Ｆ	53	non	80200	0	4	yes	no	no	101	no
Laparoscopy	NonAB	Ｆ	57	non	80200	0	4	yes	no	no	52	no
Laparoscopy	NonAB	Ｍ	64	non	205282	4782	10	yes	no	no	167	yes
Laparoscopy	NonAB	Ｆ	64	non	80200	0	4	yes	no	no	70	no
Laparoscopy	NonAB	Ｆ	36	non	80200	0	4	no	no	no	42	no
Laparoscopy	NonAB	Ｍ	76	non	80200	0	4	yes	no	no	68	no
Laparoscopy	NonAB	Ｆ	60	non	100250	0	5	yes	no	no	83	yes
Laparoscopy	NonAB	Ｆ	79	non	60150	0	3	yes	no	no	60	yes
Laparoscopy	NonAB	Ｍ	54	non	60150	0	3	yes	no	no	72	no
Laparoscopy	NonAB	Ｆ	42	non	80200	0	4	yes	no	no	62	no
Laparoscopy	NonAB	Ｍ	63	non	80200	0	4	yes	no	no	43	no
Laparoscopy	NonAB	Ｆ	49	non	60150	0	3	yes	no	no	50	yes
Laparoscopy	NonAB	Ｆ	73	non	100250	0	5	yes	no	no	120	no
Laparoscopy	NonAB	Ｆ	60	non	80200	0	4	yes	no	no	80	yes
Laparoscopy	NonAB	Ｆ	77	non	100250	0	5	yes	no	no	55	yes
Laparoscopy	NonAB	Ｆ	60	non	100250	0	5	yes	no	no	82	no
Laparoscopy	NonAB	Ｍ	62	non	60150	0	3	yes	yes	no	90	yes
Laparoscopy	NonAB	Ｆ	23	non	80200	0	4	yes	no	no	68	no
Laparoscopy	NonAB	Ｆ	42	non	80200	0	4	yes	no	no	37	no
Laparoscopy	NonAB	Ｆ	76	Subhepatic abscess	271036	10386	13	yes	no	no	73	yes
Laparoscopy	NonAB	Ｍ	72	non	100250	0	5	yes	no	no	82	yes
Laparoscopy	NonAB	Ｍ	78	non	240600	0	12	yes	no	no	108	yes
Laparoscopy	NonAB	Ｍ	68	non	120300	0	6	yes	no	no	72	yes
Laparoscopy	NonAB	Ｍ	49	non	120300	0	6	yes	no	no	101	no
Laparoscopy	NonAB	Ｆ	67	non	120300	0	6	yes	yes	no	71	yes
Laparoscopy	NonAB	Ｍ	69	non	100250	0	5	yes	no	no	55	no
Laparoscopy	NonAB	Ｆ	66	non	80200	0	4	yes	no	no	41	no
Laparoscopy	NonAB	Ｍ	60	non	160400	0	8	yes	no	no	91	yes
Laparoscopy	NonAB	Ｆ	50	non	140350	0	7	yes	no	no	71	no
Laparoscopy	NonAB	Ｆ	58	Urinary infection	83989	3089	4	no	no	no	59	no
Laparoscopy	NonAB	Ｍ	59	non	80200	0	4	yes	no	no	44	no
Laparoscopy	NonAB	Ｆ	38	non	40100	0	2	yes	no	no	105	no
Laparoscopy	NonAB	Ｆ	63	non	60150	0	3	no	no	no	49	yes
Laparoscopy	NonAB	Ｍ	48	non	80200	0	4	no	no	no	47	yes
Laparoscopy	NonAB	Ｆ	74	non	60150	0	3	yes	no	yes	30	no
Laparoscopy	NonAB	Ｆ	66	non	100250	0	5	yes	no	no	46	no
Laparoscopy	NonAB	Ｆ	66	non	100250	0	5	yes	no	no	41	no
Laparoscopy	NonAB	Ｍ	46	non	100250	0	5	yes	no	no	70	no
Laparoscopy	NonAB	Ｍ	31	non	100250	0	5	yes	no	no	55	yes
Laparoscopy	NonAB	Ｍ	68	non	100250	0	5	yes	no	no	50	no
Laparoscopy	NonAB	Ｆ	49	non	60150	0	3	yes	no	yes	39	yes
Laparoscopy	NonAB	Ｍ	51	non	100250	0	5	yes	no	no	32	no
Laparoscopy	NonAB	Ｍ	75	FUO	87390	9340	4	yes	yes	no	70	yes
Laparoscopy	NonAB	Ｍ	80	non	280700	0	14	yes	no	no	54	no
Laparoscopy	NonAB	Ｆ	65	non	100250	0	5	no	no	no	30	no
Laparoscopy	NonAB	Ｍ	49	non	100250	0	5	no	no	no	61	no
Laparoscopy	NonAB	Ｍ	71	non	60150	0	3	yes	no	no	64	yes
Laparoscopy	NonAB	Ｆ	50	non	80200	0	4	yes	no	no	92	yes
Laparoscopy	NonAB	Ｍ	46	non	80997	2391	4	yes	no	no	53	no
Laparoscopy	NonAB	Ｆ	79	non	60150	0	3	yes	no	no	64	no
Laparoscopy	NonAB	Ｆ	60	non	60150	0	3	no	no	no	90	yes
Laparoscopy	NonAB	Ｆ	67	non	120300	0	6	yes	no	no	45	no
Laparoscopy	NonAB	Ｍ	63	non	120300	0	6	no	no	yes	47	no
Laparoscopy	NonAB	Ｍ	44	non	60150	0	3	yes	no	no	74	yes
Laparoscopy	NonAB	Ｆ	64	non	80200	0	4	yes	no	no	71	no
Laparoscopy	NonAB	Ｆ	60	non	80200	0	4	yes	no	no	55	no
Laparoscopy	NonAB	Ｍ	44	non	60150	0	3	yes	no	no	36	no
Laparoscopy	NonAB	Ｆ	59	non	100250	0	5	yes	no	no	25	no
Laparoscopy	NonAB	Ｍ	74	non	60150	0	3	yes	no	no	54	no
Laparoscopy	NonAB	Ｍ	58	non	120300	0	6	yes	no	no	63	yes
Laparoscopy	NonAB	Ｆ	69	non	100250	0	5	yes	no	no	75	no
Laparoscopy	NonAB	Ｍ	43	non	100250	0	5	yes	no	no	57	no
Laparoscopy	NonAB	Ｍ	70	non	60150	0	3	yes	no	no	67	yes
Laparoscopy	NonAB	Ｍ	59	non	100250	0	5	yes	no	yes	67	yes
Laparoscopy	NonAB	Ｆ	37	non	306329	5579	15	yes	no	no	99	yes
Laparoscopy	NonAB	Ｍ	60	non	80200	0	4	yes	no	no	49	yes
Laparoscopy	NonAB	Ｆ	36	non	100250	0	5	yes	no	no	74	no
Laparoscopy	NonAB	Ｍ	67	non	60150	0	3	no	no	yes	90	yes
Laparoscopy	NonAB	Ｆ	61	non	60150	0	3	yes	no	no	84	yes
Laparoscopy	NonAB	Ｆ	74	non	80200	0	4	yes	no	no	51	yes
Laparoscopy	NonAB	Ｍ	57	non	40100	0	2	no	no	no	59	no
Laparoscopy	NonAB	Ｍ	38	non	80200	0	4	yes	no	no	63	yes
Laparoscopy	NonAB	Ｍ	69	Wound infection	133376	13076	6	yes	no	yes	44	yes
Laparoscopy	NonAB	Ｆ	85	non	100250	0	5	yes	no	no	55	no
Laparoscopy	NonAB	Ｍ	77	non	60150	0	3	yes	no	no	60	no
Laparoscopy	NonAB	Ｆ	26	non	60150	0	3	no	no	no	62	yes
Laparoscopy	NonAB	Ｍ	59	Wound infection	224168	7173	10	yes	no	no	75	yes
Laparoscopy	NonAB	Ｆ	59	non	80200	0	4	yes	no	no	44	no
Laparoscopy	NonAB	Ｍ	69	non	60150	0	3	yes	no	no	74	no
Laparoscopy	NonAB	Ｆ	32	non	60150	0	3	yes	no	no	62	no
Laparoscopy	NonAB	Ｍ	66	non	60150	0	3	yes	no	yes	46	no
Laparoscopy	NonAB	Ｆ	36	non	60150	0	3	no	no	no	42	no
Laparoscopy	NonAB	Ｍ	62	non	40100	0	2	yes	no	no	67	no
Laparoscopy	NonAB	Ｍ	69	non	60150	0	3	no	no	no	87	no
Laparoscopy	NonAB	Ｍ	58	non	40100	0	2	yes	no	no	57	no
Laparoscopy	NonAB	Ｍ	48	non	100250	0	5	no	no	no	53	no
Laparoscopy	NonAB	Ｍ	80	Wound infection	114319	1319	5	yes	no	no	93	yes
Laparoscopy	NonAB	Ｆ	52	non	100250	0	5	yes	no	no	56	no
Laparoscopy	NonAB	Ｍ	71	non	60150	0	3	no	no	yes	86	yes
Laparoscopy	NonAB	Ｆ	63	non	100250	0	5	no	no	no	59	no
Laparoscopy	NonAB	Ｆ	76	non	80200	0	4	yes	no	no	98	yes
Laparoscopy	NonAB	Ｍ	72	non	60150	0	3	yes	no	no	99	yes
Laparoscopy	NonAB	Ｆ	48	non	60150	0	3	yes	no	yes	54	no
Laparoscopy	NonAB	Ｍ	58	non	120300	0	6	yes	no	no	57	no
Laparoscopy	NonAB	Ｆ	61	non	100250	0	5	yes	no	no	93	no
Laparoscopy	NonAB	Ｆ	44	non	60150	0	3	yes	no	no	48	no
Laparoscopy	NonAB	Ｍ	62	non	80200	0	4	no	no	no	85	no
Laparoscopy	NonAB	Ｆ	59	non	60150	0	3	yes	no	no	95	no
Laparoscopy	NonAB	Ｆ	68	non	80200	0	4	yes	no	no	60	no
Laparoscopy	NonAB	Ｆ	63	non	120300	0	6	yes	no	no	63	no
Laparoscopy	NonAB	Ｆ	67	non	60150	0	3	yes	no	yes	123	yes
Laparoscopy	NonAB	Ｆ	57	non	60150	0	3	yes	no	no	65	no
Laparoscopy	NonAB	Ｆ	46	non	60150	0	3	yes	no	no	40	no
Laparoscopy	NonAB	Ｍ	55	non	60150	0	3	yes	no	yes	43	no
Laparoscopy	NonAB	Ｆ	65	FUO	275594	14944	13	yes	no	no	95	yes
Laparoscopy	NonAB	Ｆ	66	non	100250	0	5	yes	no	no	50	no
Laparoscopy	NonAB	M	72	non	320800	0	16	yes	no	no	65	yes
Laparoscopy	NonAB	Ｍ	46	non	60150	0	3	yes	no	no	55	no
Laparoscopy	NonAB	Ｆ	56	non	60150	0	3	yes	no	yes	75	no
Laparoscopy	NonAB	Ｆ	51	non	80200	0	4	yes	no	yes	65	no
Laparoscopy	NonAB	F	72	non	60150	0	3	yes	no	no	62	yes
Laparoscopy	NonAB	F	79	non	100250	0	5	yes	no	yes	26	no
Laparoscopy	NonAB	M	59	non	80200	0	4	yes	no	no	63	no
Laparoscopy	NonAB	Ｍ	64	non	60150	0	3	yes	no	no	52	no
Laparoscopy	NonAB	Ｍ	71	non	60150	0	3	yes	no	no	87	no
Laparoscopy	NonAB	Ｍ	65	non	60150	0	3	yes	no	no	53	no
Laparoscopy	NonAB	Ｍ	60	non	40100	0	2	yes	no	no	87	no
Laparoscopy	NonAB	M	31	non	60150	0	3	yes	no	no	39	no
Laparoscopy	NonAB	Ｍ	67	non	40100	0	2	yes	no	no	47	no
Laparoscopy	NonAB	M	67	non	100250	0	5	yes	yes	no	71	no
Laparoscopy	NonAB	M	44	non	60150	0	3	yes	no	no	76	yes
Laparoscopy	NonAB	Ｍ	43	non	40100	0	2	yes	no	no	53	no
Laparoscopy	NonAB	F	27	non	40100	0	2	no	no	no	83	no
Laparoscopy	NonAB	F	52	non	80200	0	4	yes	no	no	88	yes
Laparoscopy	NonAB	F	49	non	60150	0	3	yes	no	no	60	no
Laparoscopy	NonAB	F	24	non	60150	0	3	yes	no	no	61	no
Laparoscopy	NonAB	F	64	non	100250	0	5	yes	no	no	59	no
Laparoscopy	NonAB	M	55	non	60150	0	3	yes	no	no	65	no
Laparoscopy	NonAB	F	73	non	120300	0	6	yes	no	no	45	no
Laparoscopy	NonAB	M	56	non	60150	0	3	yes	yes	no	63	no
Laparoscopy	NonAB	F	74	non	120300	0	6	yes	no	yes	53	no
Laparoscopy	NonAB	F	60	non	80200	0	4	yes	no	no	58	no
Laparoscopy	NonAB	M	65	non	120300	0	6	yes	no	no	98	no
Laparoscopy	NonAB	F	61	non	60150	0	3	no	no	no	46	no
Laparoscopy	NonAB	F	63	Wound infection	93161	4435	4	yes	no	no	85	no
Laparoscopy	NonAB	M	38	non	40100	0	2	no	no	no	40	no
Laparoscopy	NonAB	F	57	non	60150	0	3	yes	yes	yes	85	no
Laparoscopy	NonAB	F	69	non	80200	0	4	no	no	no	42	no
Laparoscopy	NonAB	F	61	non	40100	0	2	yes	no	no	56	no
Laparoscopy	NonAB	F	65	non	100250	0	5	yes	no	no	45	no
Laparoscopy	NonAB	M	70	non	100250	0	5	yes	no	no	47	no
Laparoscopy	NonAB	M	37	non	100250	0	5	yes	no	no	114	yes
Laparoscopy	NonAB	M	45	non	40100	0	2	no	no	no	42	yes
Laparoscopy	NonAB	F	56	non	60150	0	3	yes	no	no	48	no
Laparoscopy	NonAB	F	37	Urinary infection	80200	0	4	yes	no	no	42	no
Laparoscopy	NonAB	M	57	non	80200	0	4	yes	no	no	72	no
Laparoscopy	NonAB	F	67	non	120300	0	6	yes	no	yes	45	no
Laparoscopy	NonAB	F	75	non	60150	0	3	yes	no	no	29	no
Laparoscopy	NonAB	F	47	non	60150	0	3	yes	no	no	32	no
Laparoscopy	NonAB	F	65	non	60150	0	3	yes	no	no	77	no
Laparoscopy	NonAB	F	59	non	60150	0	3	yes	no	no	32	no
Laparoscopy	NonAB	M	61	non	100250	0	5	yes	no	no	44	no
Laparoscopy	NonAB	M	70	non	60150	0	3	yes	no	no	87	yes
Laparoscopy	NonAB	M	64	non	40100	0	2	yes	no	no	111	no
Laparoscopy	NonAB	M	76	non	40100	0	2	yes	no	no	55	no
Laparoscopy	NonAB	F	56	non	60150	0	3	no	no	no	22	no
Laparoscopy	NonAB	F	36	non	80200	0	4	yes	no	no	40	no
Laparoscopy	NonAB	M	61	non	40100	0	2	yes	no	no	44	no
Laparoscopy	NonAB	F	33	non	60150	0	3	yes	no	no	65	no
Laparoscopy	NonAB	F	74	non	60150	0	3	no	no	no	50	no
Laparoscopy	NonAB	F	59	non	140350	0	7	no	no	no	48	yes
Laparoscopy	NonAB	F	73	non	60150	0	3	yes	no	no	47	no
Laparoscopy	NonAB	F	74	non	120300	0	6	yes	no	no	37	no
Laparoscopy	NonAB	F	39	non	40100	0	2	no	no	no	62	no
Laparoscopy	NonAB	M	70	non	100250	0	5	yes	no	no	65	no
Laparoscopy	NonAB	F	48	non	60150	0	3	no	no	no	23	no
Laparoscopy	NonAB	F	76	non	60150	0	3	yes	no	no	68	yes
Laparoscopy	NonAB	F	56	non	100250	0	5	yes	no	no	78	no
Laparoscopy	NonAB	F	45	non	140350	0	7	yes	no	no	43	no
Laparoscopy	NonAB	M	43	non	80200	0	4	yes	no	no	69	no
Laparoscopy	NonAB	F	62	non	60150	0	3	no	no	no	45	no
Laparoscopy	NonAB	F	72	non	60150	0	3	yes	no	no	67	no
Laparoscopy	NonAB	F	61	non	60150	0	3	yes	no	no	41	no
Laparoscopy	NonAB	M	67	non	40100	0	2	yes	no	no	42	no
Laparoscopy	NonAB	F	43	non	60150	0	3	yes	no	no	52	no
Laparoscopy	NonAB	F	46	non	60150	0	3	yes	no	no	38	no
Laparoscopy	NonAB	F	26	non	80200	0	4	yes	no	no	45	no
Laparoscopy	NonAB	F	51	non	80200	0	4	yes	no	no	80	no
Laparoscopy	NonAB	F	66	non	40100	0	2	yes	no	no	50	no
Laparoscopy	NonAB	F	53	non	40100	0	2	yes	no	no	55	no
Laparoscopy	NonAB	M	51	Respiratory infection	60150	0	3	no	no	no	55	no
Laparoscopy	NonAB	F	41	non	60150	0	3	yes	no	no	52	no
Laparoscopy	NonAB	M	73	Respiratory infection	44407	2057	2	yes	no	no	47	no
Laparoscopy	NonAB	F	82	non	60150	0	3	yes	no	no	96	no
Laparoscopy	NonAB	F	57	non	80200	0	4	no	no	no	32	no
Laparoscopy	NonAB	F	63	non	60150	0	3	yes	no	no	47	no
Laparoscopy	NonAB	M	48	non	60150	0	3	yes	no	no	70	no
Laparoscopy	NonAB	F	53	non	60150	0	3	no	no	no	62	no
Laparoscopy	NonAB	M	60	non	60150	0	3	yes	no	no	80	no
Laparoscopy	NonAB	M	47	non	40100	0	2	no	no	no	75	yes
Laparoscopy	NonAB	F	58	FUO	159370	15705	7	yes	yes	no	132	yes
Laparoscopy	NonAB	F	73	non	100250	0	5	yes	yes	no	80	no
Laparoscopy	NonAB	M	66	Wound infection	71520	4374	3	yes	no	no	53	no
Laparoscopy	NonAB	F	72	non	60150	0	3	yes	no	no	60	no
Laparoscopy	NonAB	F	30	non	40100	0	2	yes	no	no	65	no
Laparoscopy	NonAB	F	48	non	80200	0	4	yes	no	no	66	no
Laparoscopy	NonAB	M	65	non	40100	0	2	yes	no	no	90	yes
Laparoscopy	NonAB	F	69	non	120300	0	6	yes	no	no	51	yes
Laparoscopy	NonAB	F	48	non	40100	0	2	yes	no	no	51	no
Laparoscopy	NonAB	F	54	non	40100	0	2	yes	no	no	72	no
Laparoscopy	NonAB	M	59	non	80200	0	4	yes	no	yes	82	yes
Laparoscopy	NonAB	F	40	non	60150	0	3	yes	no	no	60	no
Laparoscopy	NonAB	M	56	non	60150	0	3	yes	no	no	64	no
Laparoscopy	NonAB	M	56	non	60150	0	3	yes	no	no	60	no
Laparoscopy	NonAB	F	63	non	60150	0	3	yes	no	no	58	no
Laparoscopy	NonAB	F	60	non	80200	0	4	yes	no	no	80	no
Laparoscopy	NonAB	F	46	non	60150	0	3	yes	no	no	42	no
Laparoscopy	NonAB	F	63	non	60150	0	3	yes	no	no	87	yes
Laparoscopy	NonAB	M	57	non	60150	0	3	yes	no	no	87	no
Laparoscopy	NonAB	M	66	non	60150	0	3	yes	no	no	32	no
Laparoscopy	NonAB	F	61	non	60150	0	3	yes	no	no	40	no
Laparoscopy	NonAB	F	57	non	60150	0	3	yes	no	no	50	no
Laparoscopy	NonAB	F	50	non	40100	0	2	yes	no	no	75	no
Laparoscopy	NonAB	F	61	non	60150	0	3	yes	no	no	70	no
Laparoscopy	NonAB	F	58	non	60150	0	3	yes	no	no	49	no
Laparoscopy	NonAB	F	37	non	80200	0	4	yes	no	no	33	no
Laparoscopy	NonAB	M	73	non	80200	0	4	yes	no	no	47	no
Laparoscopy	NonAB	F	77	non	60150	0	3	yes	no	no	41	yes
Laparoscopy	NonAB	F	72	non	60150	0	3	yes	no	no	62	no
Laparoscopy	NonAB	F	67	non	40100	0	2	yes	no	no	71	no
Laparoscopy	NonAB	F	47	non	60150	0	3	yes	no	no	55	no
Laparoscopy	NonAB	M	35	non	100250	0	5	no	no	no	35	no
Laparoscopy	NonAB	F	65	non	80200	0	4	yes	no	no	84	no
Laparoscopy	NonAB	M	48	non	60150	0	3	yes	no	no	123	no
Laparoscopy	NonAB	F	75	non	80200	0	4	yes	no	no	70	no
Laparoscopy	NonAB	F	72	Urinary infection	123800	3089	6	yes	no	no	45	no
Laparoscopy	NonAB	M	62	non	80200	0	4	yes	no	yes	53	no
Laparoscopy	NonAB	F	56	non	60150	0	3	yes	no	no	52	no
Laparoscopy	NonAB	M	80	non	80200	0	4	yes	no	no	52	no
Laparoscopy	NonAB	M	45	non	80200	0	4	yes	no	no	58	no
Laparoscopy	NonAB	F	39	non	60150	0	3	yes	no	yes	70	no
Laparoscopy	NonAB	F	54	non	80200	0	4	yes	no	no	40	no
Laparoscopy	NonAB	F	64	non	80200	0	4	yes	no	no	71	no
Laparoscopy	NonAB	M	61	non	80200	0	4	yes	no	no	61	no
Laparoscopy	NonAB	M	60	non	60150	0	3	yes	no	no	54	yes
Laparoscopy	NonAB	M	65	non	60150	0	3	yes	no	no	48	no
Laparoscopy	NonAB	F	74	non	100250	0	5	yes	no	no	65	no
Laparoscopy	NonAB	M	65	Wound infection	87504	1145	4	yes	no	no	79	no
Laparoscopy	NonAB	F	79	Wound infection	87504	1145	4	yes	no	no	81	no
Laparoscopy	NonAB	M	70	non	60150	0	3	yes	no	no	56	no
Laparoscopy	NonAB	M	43	non	60150	0	3	yes	no	no	50	no
Laparoscopy	NonAB	M	53	non	60150	0	3	no	no	no	48	no
Laparoscopy	NonAB	M	67	non	60150	0	3	yes	no	no	45	no
Laparoscopy	NonAB	M	71	non	60150	0	3	yes	no	no	56	no
Laparoscopy	NonAB	F	82	Wound infection	68662	2412	3	yes	no	no	62	yes
Laparoscopy	NonAB	F	71	FUO	173714	5579	8	yes	no	no	56	yes
Laparoscopy	NonAB	F	62	non	60150	0	3	yes	no	no	58	no
Laparoscopy	NonAB	F	73	non	60150	0	3	yes	no	no	60	no
Laparoscopy	NonAB	F	27	non	60150	0	3	yes	no	no	95	no
Laparoscopy	NonAB	F	78	non	60150	0	3	yes	no	no	43	no
Laparoscopy	NonAB	M	73	non	60150	0	3	yes	no	no	57	no
Laparoscopy	NonAB	M	74	non	60150	0	3	yes	no	no	141	yes
Laparoscopy	NonAB	F	69	non	80200	0	4	yes	no	no	70	no
Laparoscopy	NonAB	M	63	non	80200	0	4	yes	no	no	56	yes
Laparoscopy	NonAB	M	40	non	60150	0	3	yes	no	no	71	no
Laparoscopy	NonAB	M	68	non	80200	0	4	yes	no	no	65	no
Laparoscopy	NonAB	F	68	non	100250	0	5	yes	no	no	59	no
Laparoscopy	NonAB	F	72	non	40100	0	2	no	no	no	90	no
Laparoscopy	NonAB	M	49	non	40100	0	2	yes	no	no	65	no
Laparoscopy	NonAB	M	35	non	60150	0	3	yes	no	no	75	no
Laparoscopy	NonAB	F	56	non	80200	0	4	yes	no	no	45	no
Laparoscopy	NonAB	M	64	non	40100	0	2	yes	no	no	74	no
Laparoscopy	NonAB	M	46	non	40100	0	2	no	no	no	61	no
Laparoscopy	NonAB	F	75	non	60150	0	3	yes	no	no	64	no
Laparoscopy	NonAB	M	44	non	20050	0	1	yes	no	no	71	no
Laparoscopy	NonAB	F	69	non	80200	0	4	yes	no	no	46	no
Laparoscopy	NonAB	F	71	non	40100	0	2	yes	no	no	82	yes
Laparoscopy	NonAB	M	45	non	40100	0	2	yes	no	no	48	no
Laparoscopy	NonAB	F	53	non	80200	0	4	yes	no	no	65	no
Laparoscopy	NonAB	M	70	non	40100	0	2	yes	no	no	57	no
Laparoscopy	NonAB	F	66	non	100250	0	5	yes	no	no	75	no
Laparoscopy	NonAB	M	79	non	80200	0	4	yes	yes	no	106	yes
Laparoscopy	NonAB	M	44	Prostatitis	66115	2782	3	yes	no	no	64	no
Laparoscopy	NonAB	F	73	non	60150	0	3	yes	no	no	73	no
Laparoscopy	NonAB	F	71	non	60150	0	3	yes	no	no	73	no
Laparoscopy	NonAB	F	67	non	60150	0	3	yes	no	no	61	no
Laparoscopy	NonAB	F	73	non	60150	0	3	yes	no	no	51	no
Laparoscopy	NonAB	F	32	non	60150	0	3	yes	no	no	92	no
Laparoscopy	NonAB	M	48	non	40100	0	2	yes	no	no	51	no
Laparoscopy	NonAB	M	28	non	60150	0	3	yes	no	no	108	no
Laparoscopy	NonAB	F	69	non	100250	0	5	yes	no	no	54	no
Laparoscopy	NonAB	M	42	non	60150	0	3	yes	no	no	116	no
Laparoscopy	NonAB	F	76	non	60150	0	3	yes	no	no	80	no
Laparoscopy	NonAB	F	75	non	60150	0	3	yes	no	no	47	no
Laparoscopy	NonAB	M	85	non	80200	0	4	yes	no	no	37	no
Laparoscopy	NonAB	M	75	FUO	126676	6376	6	yes	no	no	113	yes
Laparoscopy	NonAB	F	59	non	60150	0	3	no	no	no	78	no
Laparoscopy	NonAB	F	55	non	60150	0	3	yes	no	no	59	no
Laparoscopy	NonAB	F	66	non	40100	0	2	yes	no	no	78	no
Laparoscopy	NonAB	M	82	FUO	122691	2391	6	yes	yes	no	170	no
Laparoscopy	NonAB	F	60	non	40100	0	2	no	no	no	58	no
Laparoscopy	NonAB	F	62	non	80200	0	4	yes	no	no	56	yes
Laparoscopy	NonAB	F	41	non	60150	0	3	yes	no	no	111	no
Laparoscopy	NonAB	M	54	FUO	46530	1940	2	yes	no	no	68	yes
Laparoscopy	NonAB	F	49	non	60150	0	3	yes	no	no	130	no
Laparoscopy	NonAB	F	38	non	60150	0	3	yes	no	no	97	no
Laparoscopy	NonAB	F	73	non	60150	0	3	yes	no	no	65	no
Laparoscopy	NonAB	F	71	non	60150	0	3	yes	no	no	64	yes
Laparoscopy	NonAB	F	74	non	60150	0	3	yes	no	no	41	no
Laparoscopy	NonAB	M	54	non	60150	0	3	yes	no	no	129	no
Laparoscopy	NonAB	F	33	non	80200	0	4	no	no	no	122	no
Laparoscopy	NonAB	M	55	non	60150	0	3	yes	no	no	51	no
Laparoscopy	NonAB	M	47	non	80200	0	4	yes	no	no	86	no
Laparoscopy	NonAB	F	70	non	80200	0	4	no	no	no	50	no
Laparoscopy	NonAB	F	65	non	80200	0	4	yes	no	no	66	no
Laparoscopy	NonAB	F	77	non	60150	0	3	yes	no	no	53	no
Laparoscopy	NonAB	M	73	non	100250	0	5	yes	no	no	102	no
Laparoscopy	NonAB	M	66	non	60150	0	3	no	no	no	47	no
Laparoscopy	NonAB	M	62	non	60150	0	3	yes	no	no	68	no
Laparoscopy	NonAB	F	42	non	40100	0	2	no	no	no	67	no
Laparoscopy	NonAB	F	43	non	60150	0	3	yes	no	no	85	no
Laparoscopy	NonAB	F	58	non	40100	0	2	yes	no	no	32	no
Laparoscopy	NonAB	M	58	non	60150	0	3	yes	no	no	53	no
Laparoscopy	NonAB	F	88	non	60150	0	3	yes	no	no	61	no
Laparoscopy	NonAB	M	45	non	60150	0	3	yes	no	no	67	no
Laparoscopy	NonAB	M	68	non	40100	0	2	yes	no	no	134	yes
Laparoscopy	NonAB	F	50	non	60150	0	3	yes	no	no	105	no
Laparoscopy	NonAB	F	34	non	60150	0	3	yes	no	no	105	no
Laparoscopy	NonAB	F	53	non	60150	0	3	yes	no	no	65	no
Laparoscopy	NonAB	M	54	non	40100	0	2	yes	no	no	80	no
Laparoscopy	NonAB	F	47	non	60150	0	3	yes	no	no	79	no
Laparoscopy	NonAB	M	70	non	60150	0	3	yes	yes	no	83	no
Laparoscopy	NonAB	M	47	non	60150	0	3	yes	no	no	102	yes
Laparoscopy	NonAB	F	42	non	60150	0	3	yes	no	no	110	no
Laparoscopy	NonAB	F	80	FUO	213814	3188	10	yes	no	no	58	yes
Laparoscopy	NonAB	M	60	non	80200	0	4	yes	no	yes	45	no
Laparoscopy	NonAB	M	74	non	60150	0	3	yes	no	no	55	no
Laparoscopy	NonAB	M	57	non	40100	0	2	yes	no	no	53	no
Laparoscopy	NonAB	M	52	non	60150	0	3	yes	no	yes	80	no
Laparoscopy	NonAB	M	63	non	60150	0	3	yes	no	no	142	yes
Laparoscopy	NonAB	M	85	non	120300	0	6	yes	yes	no	114	yes
Laparoscopy	NonAB	M	74	non	80200	0	4	yes	no	no	81	yes
Laparoscopy	NonAB	F	60	non	60150	0	3	yes	no	no	61	no
Laparoscopy	NonAB	F	55	non	60150	0	3	yes	no	no	54	no
Laparoscopy	NonAB	M	59	non	61385	1062	3	no	no	no	43	no
Laparoscopy	NonAB	M	52	Prostatitis	213243	12043	10	yes	no	no	66	yes
Laparoscopy	NonAB	F	71	non	60150	0	3	yes	no	no	47	no
Laparoscopy	NonAB	M	60	non	60150	0	3	yes	no	no	58	no
Laparoscopy	NonAB	M	69	non	60150	0	3	yes	no	no	75	yes
Laparoscopy	NonAB	M	53	non	40100	0	2	yes	no	no	90	no
Laparoscopy	NonAB	F	36	non	60150	0	3	no	no	no	75	no
Laparoscopy	NonAB	F	71	non	60150	0	3	yes	no	no	62	no
Laparoscopy	NonAB	M	45	non	60150	0	3	yes	no	no	79	no
Laparoscopy	NonAB	F	68	Urinary infection	63618	1062	3	yes	no	no	74	no
Laparoscopy	NonAB	F	59	non	40100	0	2	yes	no	no	52	no
Laparoscopy	NonAB	M	56	non	60150	0	3	no	no	no	33	no
Laparoscopy	NonAB	M	49	non	60150	0	3	no	no	yes	122	yes
Laparoscopy	NonAB	M	78	non	80200	0	4	yes	no	no	83	no
Laparoscopy	NonAB	F	59	non	60150	0	3	yes	no	no	98	no
Laparoscopy	NonAB	M	40	non	40100	0	2	yes	no	no	84	no
Laparoscopy	NonAB	F	69	non	40100	0	2	yes	no	no	94	no
Laparoscopy	NonAB	M	65	non	40100	0	2	yes	yes	no	121	no
Laparoscopy	NonAB	F	31	non	60150	0	3	yes	no	no	93	no
Laparoscopy	NonAB	F	44	non	60150	0	3	no	no	no	64	no
Laparoscopy	NonAB	F	67	non	60150	0	3	yes	no	no	90	no
Laparoscopy	NonAB	F	74	non	60150	0	3	yes	no	no	35	no
Laparoscopy	NonAB	M	62	non	60150	0	3	yes	no	no	68	no
Laparoscopy	NonAB	M	31	non	60150	0	3	yes	no	no	78	no
Laparoscopy	NonAB	F	64	FUO	83300	3985	4	yes	no	yes	58	yes
Laparoscopy	NonAB	M	52	non	60150	0	3	yes	no	no	46	yes
Laparoscopy	NonAB	F	35	non	40100	0	2	yes	no	no	99	no
Laparoscopy	NonAB	F	81	Wound infection	131619	1319	6	yes	no	no	59	yes
Laparoscopy	NonAB	F	45	non	60150	0	3	no	no	no	46	no
Laparoscopy	NonAB	F	44	non	40100	0	2	yes	no	no	61	yes
Laparoscopy	NonAB	F	58	non	80200	0	4	no	no	no	74	no
Laparoscopy	NonAB	F	67	non	80200	0	4	yes	no	no	50	no
Laparoscopy	NonAB	F	61	non	40100	0	2	yes	no	no	85	no
Laparoscopy	NonAB	M	59	non	60150	0	3	yes	no	no	42	no
Laparoscopy	NonAB	M	43	non	60150	0	3	yes	no	no	60	no
Laparoscopy	NonAB	M	69	non	180450	0	9	yes	no	no	74	yes
Laparoscopy	NonAB	M	60	non	100250	0	5	yes	no	no	56	no
Laparoscopy	NonAB	M	38	non	60150	0	3	yes	no	no	116	yes
Laparoscopy	NonAB	M	63	non	60150	0	3	no	no	no	53	no
Laparoscopy	NonAB	M	52	non	40100	0	2	yes	no	no	62	no
Laparoscopy	NonAB	F	30	non	60150	0	3	no	no	no	63	no
Laparoscopy	NonAB	F	49	non	60150	0	3	yes	no	no	63	no
Laparoscopy	NonAB	F	70	non	80200	0	4	yes	no	no	81	yes
Laparoscopy	NonAB	F	61	non	60150	0	3	yes	no	no	37	no
Laparoscopy	NonAB	F	83	non	60150	0	3	yes	no	no	48	no
Laparoscopy	NonAB	M	79	non	60150	0	3	yes	no	no	50	no
Laparoscopy	NonAB	M	59	non	60150	0	3	yes	no	yes	82	yes
Laparoscopy	NonAB	M	64	non	60150	0	3	yes	no	no	67	no
Laparoscopy	NonAB	F	48	non	60150	0	3	yes	no	no	91	no
Laparoscopy	NonAB	F	74	non	60150	0	3	yes	no	no	42	no
Laparoscopy	NonAB	M	38	non	60150	0	3	yes	no	no	65	no
Laparoscopy	NonAB	M	79	non	60150	0	3	yes	no	no	46	no
Laparoscopy	NonAB	F	79	Urinary infection	55463	5461	2	yes	no	no	55	no
Laparoscopy	NonAB	F	68	FUO	106626	6376	5	yes	no	no	82	no
Laparoscopy	NonAB	F	52	non	60150	0	3	yes	no	no	87	yes
Laparoscopy	NonAB	M	59	non	60150	0	3	yes	no	no	45	no
Laparoscopy	NonAB	F	70	non	60150	0	3	yes	no	no	67	no
Laparoscopy	NonAB	M	67	non	60150	0	3	yes	no	no	59	no
Laparoscopy	NonAB	M	65	non	60150	0	3	yes	no	no	75	no
Laparoscopy	NonAB	M	35	non	60150	0	3	yes	no	no	79	no
Laparoscopy	NonAB	M	63	non	60150	0	3	yes	no	no	61	no
Laparoscopy	NonAB	M	72	non	60150	0	3	yes	no	no	47	no
Laparoscopy	NonAB	F	68	non	40100	0	2	yes	no	no	35	no
Laparoscopy	NonAB	M	61	non	60150	0	3	yes	no	no	55	yes
Laparoscopy	NonAB	F	59	non	60150	0	3	yes	no	no	80	no
Laparoscopy	NonAB	F	30	non	100250	0	5	yes	yes	no	82	no
Laparoscopy	NonAB	F	91	non	100250	0	5	yes	no	no	66	no
Laparoscopy	NonAB	M	54	non	60150	0	3	yes	no	no	80	no
Laparoscopy	NonAB	F	77	non	60150	0	3	yes	no	no	53	no
Laparoscopy	NonAB	F	30	Urinary infection	44220	4120	2	yes	no	no	59	no
Laparoscopy	NonAB	M	75	Colitis	150929	5579	7	yes	no	yes	57	no
Laparoscopy	NonAB	M	72	non	60150	0	3	yes	no	no	53	no
Laparoscopy	NonAB	M	47	non	60150	0	3	yes	no	no	64	no
Laparoscopy	NonAB	F	62	non	80200	0	4	yes	no	no	97	yes
Laparoscopy	NonAB	M	43	non	60150	0	3	yes	no	no	91	yes
Laparoscopy	NonAB	M	76	non	60150	0	3	yes	yes	no	51	no
Laparoscopy	NonAB	F	68	Urinary infection	117346	13314	5	yes	no	no	47	no
Laparoscopy	NonAB	M	59	non	60150	0	3	yes	no	no	42	no
Laparoscopy	NonAB	F	60	non	60150	0	3	yes	no	no	85	no
Laparoscopy	NonAB	F	73	non	60150	0	3	yes	no	no	58	no
Laparoscopy	NonAB	F	56	non	60150	0	3	yes	no	no	99	no
Laparoscopy	NonAB	F	54	non	60150	0	3	yes	no	no	98	no
Laparoscopy	NonAB	M	40	non	60150	0	3	yes	no	no	60	no
Laparoscopy	NonAB	F	73	non	60150	0	3	yes	no	no	70	no
Laparoscopy	NonAB	M	74	non	60150	0	3	yes	no	yes	62	no
Laparoscopy	NonAB	F	75	non	60150	0	3	yes	no	no	45	no
Laparoscopy	NonAB	F	42	non	60150	0	3	yes	no	no	68	no
Laparoscopy	NonAB	F	76	non	180450	0	9	yes	no	no	120	no
Laparoscopy	NonAB	F	56	Urinary infection	64150	2057	3	yes	no	no	38	no
Laparoscopy	NonAB	F	74	non	60150	0	3	yes	no	no	57	no
Laparoscopy	NonAB	F	53	non	60150	0	3	yes	no	no	39	no
Laparoscopy	NonAB	F	85	FUO	153664	15216	7	yes	no	no	107	no
Laparoscopy	NonAB	M	79	non	100250	0	5	yes	no	no	66	no
Laparoscopy	NonAB	F	65	non	60150	0	3	yes	no	no	46	no
Laparoscopy	NonAB	F	60	non	60150	0	3	yes	no	no	97	no
Laparoscopy	NonAB	M	81	Wound infection	207246	22824	9	yes	no	no	64	yes
Laparoscopy	NonAB	F	35	non	60150	0	3	yes	no	no	67	no
Laparoscopy	NonAB	F	43	non	60150	0	3	yes	no	no	72	no
Laparoscopy	NonAB	F	48	non	60150	0	3	yes	no	no	62	no
Laparoscopy	NonAB	M	63	non	60150	0	3	no	no	no	94	no
Laparoscopy	NonAB	F	40	non	60150	0	3	yes	no	no	61	no
Laparoscopy	NonAB	M	51	non	60150	0	3	no	no	no	48	no
Laparoscopy	NonAB	F	54	non	60150	0	3	yes	no	no	57	no
Laparoscopy	NonAB	F	74	non	60150	0	3	yes	no	no	53	no
Laparoscopy	NonAB	F	53	Wound infection	50785	1719	2	yes	no	no	94	no
Laparoscopy	NonAB	M	43	non	40100	0	2	yes	no	no	77	no
Laparoscopy	NonAB	F	45	non	60150	0	3	yes	no	no	60	no
Laparoscopy	NonAB	F	47	non	60150	0	3	no	no	no	61	no
Laparoscopy	NonAB	F	56	non	60150	0	3	yes	no	no	39	no
Laparoscopy	NonAB	F	39	non	60150	0	3	yes	no	no	74	no
Laparoscopy	NonAB	M	77	non	124300	3188	6	yes	no	no	68	yes
Laparoscopy	NonAB	M	68	non	80200	0	4	yes	no	no	42	no
Laparoscopy	NonAB	M	37	non	60150	0	3	yes	no	no	42	no
Laparoscopy	NonAB	M	56	non	60150	0	3	yes	no	no	51	no
Laparoscopy	NonAB	M	77	non	60150	0	3	yes	no	no	68	no
Laparoscopy	NonAB	F	52	non	60150	0	3	yes	no	no	43	no
Laparoscopy	NonAB	F	69	non	60150	0	3	yes	no	no	35	no
Laparoscopy	NonAB	F	67	non	60150	0	3	yes	no	no	48	no
Laparoscopy	NonAB	M	49	Urinary infection	64912	1062	3	yes	no	no	59	no
Laparoscopy	NonAB	M	73	non	60150	0	3	yes	no	yes	84	no
Laparoscopy	NonAB	M	75	non	60150	0	3	yes	no	no	78	no
Laparoscopy	NonAB	F	51	non	60150	0	3	yes	no	no	88	yes
Laparoscopy	NonAB	M	78	FUO	128438	7438	6	yes	yes	no	72	yes
Laparoscopy	NonAB	F	57	non	60150	0	3	yes	no	no	67	no
Laparoscopy	NonAB	M	49	non	200500	0	10	yes	no	no	79	yes
Laparoscopy	NonAB	F	40	non	60150	0	3	yes	no	no	88	no
Laparoscopy	NonAB	F	36	non	60150	0	3	yes	no	no	46	no
Laparoscopy	NonAB	M	68	Prostatitis	75841	10591	3	yes	no	no	48	no
Laparoscopy	NonAB	M	77	non	60150	0	3	yes	no	no	48	no
Conversion to open	AB	Ｍ	80	non	527376	6736	20	yes	no	no	193	no
Conversion to open	AB	Ｍ	59	non	200500	2391	10	yes	yes	yes	161	no
Conversion to open	AB	Ｍ	64	non	140350	3188	7	yes	no	no	163	no
Conversion to open	AB	Ｍ	73	Colitis	200500	3188	10	yes	no	no	134	no
Conversion to open	AB	M	32	non	180450	3985	9	yes	no	no	64	no
Conversion to open	AB	F	74	non	140350	2391	7	yes	no	no	127	no
Conversion to open	AB	M	62	non	80200	2391	4	yes	yes	no	125	no
Conversion to open	AB	F	76	non	120300	5579	6	yes	yes	no	141	no
Conversion to open	AB	M	85	non	180450	6376	9	yes	no	no	144	no
Conversion to open	AB	M	54	non	140350	3985	7	yes	yes	no	147	no
Conversion to open	AB	M	59	non	120300	4782	6	yes	no	yes	98	no
Conversion to open	AB	M	64	non	180450	21103	9	yes	no	no	133	no
Conversion to open	AB	M	70	non	200500	3188	10	yes	no	no	104	no
Conversion to open	AB	F	69	non	100250	4782	5	yes	no	yes	158	no
Conversion to open	NonAB	Ｆ	60	non	140350	4782	7	yes	no	no	128	no
Conversion to open	NonAB	Ｆ	66	Wound infection	171179	6579	7	yes	yes	no	150	no
Conversion to open	NonAB	F	71	non	160400	4782	8	yes	no	no	121	no
Conversion to open	NonAB	F	72	non	143538	3188	7	yes	no	no	170	no
Conversion to open	NonAB	M	62	non	120300	9829	6	yes	yes	no	140	no
Conversion to open	NonAB	M	76	Wound infection	144732	4782	6	yes	no	yes	124	no
Conversion to open	NonAB	M	51	non	425035	3985	21	yes	no	no	250	no
Conversion to open	NonAB	F	70	Wound infection	251232	4782	12	yes	yes	no	134	no
Conversion to open	NonAB	M	76	Subhepatic abscess	1055056	24756	46	yes	yes	no	120	no
Conversion to open	NonAB	M	71	non	163588	3188	8	yes	no	no	120	no
Conversion to open	NonAB	F	74	non	82591	2391	4	yes	no	no	119	no
Conversion to open	NonAB	M	65	Subhepatic abscess	605968	23941	24	yes	no	no	236	yes
Conversion to open	NonAB	F	50	non	206876	6376	10	yes	no	no	240	no
Conversion to open	NonAB	M	79	non	485037	23887	23	yes	no	no	108	no
